# Supplementary material for: Mechanobiology and Primary Cilium in the Pathophysiology of Bone Marrow Myeloproliferative Diseases
Source: Int J Mol Sci. 2024 Aug 14;25(16):8860. doi: 10.3390/ijms25168860 (PMC11354938; doi:10.3390/ijms25168860)
Supplement: Supplementary file 1 [file ijms-25-08860-s001.zip]

Archive with 1 entries (1 files):
- ijms-3093454-supplementary.pdf
